# Supplementary material for: Inherited deletion of 9p22.3‐p24.3 and duplication of 18p11.31‐p11.32 associated with neurodevelopmental delay: Phenotypic matching of involved genes
Source: J Cell Mol Med. 2023 Jan 24;27(4):496–505. doi: 10.1111/jcmm.17662 (PMC9930415; doi:10.1111/jcmm.17662)
Supplement: Supplementary file 3 — Table S2. [file JCMM-27-496-s001.xlsx]

## Sheet: Sheet1
DECIPHER Patient	Sex	Location	Size	Inheritance / Genotype	Pathogenicity / Contribution	Phenotype(s)	Morbid genes	High pLI genes
402050	46XX	3413118-3436533	23.42 kb	Unknown	Uncertain	Global developmental delay, Talipes equinovarus	TGIF1	TGIF1
				Heterozygous	Uncertain
346737	46XY	3412265-3472616	60.35 kb	Unknown	Uncertain	Postaxial foot polydactyly, Postaxial hand polydactyly	TGIF1	TGIF1
				Heterozygous	Uncertain
280588	46XX	3066992-3222803	155.81 kb	Unknown		Lower limb phocomelia, Upper limb phocomelia
				Heterozygous
		Triplication
404318	46XY	3153853-3361482	207.63 kb	Unknown	Uncertain	Onychogryposis
				Heterozygous	Uncertain
288185	46XX	3455704-3693638	237.94 kb	Unknown	Uncertain	Double inlet left ventricle, Transposition of the great arteries, Univentricular heart with absent left sided atrioventricular connection	TGIF1	TGIF1
				Heterozygous				DLGAP1
290169	Unknown	776758-1038890	262.13 kb	Paternally inherited	Uncertain	Seizure
				Heterozygous
331439	46XY	416561-683796	267.24 kb	Paternally inherited	Likely pathogenic	Abnormality of cardiovascular system morphology, Intellectual disability		COLEC12
				Heterozygous
339781	46XX	2090043-2412262	322.22 kb	Unknown		Behavioral abnormality
				Heterozygous
338660	46XX	2398564-2805314	406.75 kb	Unknown		Intellectual disability	SMCHD1	SMCHD1
				Heterozygous
400056	Unknown	2275611-2704319	428.71 kb	Maternally inherited	Uncertain	Anteverted nares, Cataract, Frontal bossing, Inverted nipples, Iris coloboma, Redundant skin	SMCHD1	SMCHD1
				Heterozygous
285757	46XY	3332744-3762681	429.94 kb	De novo	Uncertain	Epicanthus, Global developmental delay, Hypoplastic nipples, Hypospadias, Micrognathia, Micropenis, Renal dysplasia	TGIF1	TGIF1
				Heterozygous				DLGAP1
289491	46XX	382380-825245	442.87 kb	Unknown	Uncertain	Ataxia, Oculomotor apraxia		COLEC12
				Heterozygous
252149	46XX	220070-693285	473.22 kb	Unknown		Proportionate short stature		UPS14
				Heterozygous				THOC1
								COLEC12
								TYMS
299674	46XY	2900904-3389592	488.69 kb	Unknown	Uncertain	Mild global developmental delay, Rocker bottom foot	SMCHD1	SMCHD1
				Heterozygous	Uncertain		LPIN2	TGIF1
							TGIF1	DLGAP1
288675	Unknown	1078083-1949958	871.88 kb	Maternally inherited	Uncertain	Hyperbilirubinemia, Polycythemia
				Heterozygous
287994	46XX	2826443-3969939	1.14 Mb	Maternally inherited	Uncertain	Abnormal head movements, Growth delay, Hypertonia	SMCHD1	SMCHD1
				Heterozygous			LPIN2	TGIF1
							TGIF1	DLGAP1
339132	46XX	416490-1802497	1.39 Mb	Unknown	Uncertain	Intellectual disability		USP14
				Heterozygous				THOC1
								COLEC12
360721	46XY	447223-2190664	1.74 Mb	Unknown	Uncertain	Autistic behavior, Behavioral abnormality		USP14
				Heterozygous				THOC1
								COLEC12
249524	Unknown	3278740-5093822	1.82 Mb	Unknown		Autism, Delayed speech and language development, Intellectual disability, Short foot, Short nose, Short palm	LPIN2	TGIF1
				Heterozygous			TGIF1	DLGAP1
